# Supplementary material for: Genome-wide analysis of citrus TCP transcription factors and their responses to abiotic stresses
Source: BMC Plant Biol. 2022 Jul 6;22:325. doi: 10.1186/s12870-022-03709-3 (PMC9258177; doi:10.1186/s12870-022-03709-3)
Supplement: Supplementary file 3 — Additional file 3: Table S2. Gene ontology (GO) of Citrus sinensis TCP genes. [file 12870_2022_3709_MOESM3_ESM.xlsx]

## Sheet: Sheet1
Table S2 Gene ontology (GO) of Citrus sinensis TCP genes
Gene name	Gene ID	GO term	Term discription	Ontology
CsTCP1	Cs2g08080.1	GO:0003674,GO:0003676,GO:0003677,GO:0003700,GO:0005488,GO:0006355,GO:0007275,GO:0008150,GO:0008285,GO:0009314,GO:0009416,GO:0009628,GO:0009637,GO:0009653,GO:0009889,GO:0009891,GO:0009893,GO:0009965,GO:0009987,GO:0010016,GO:0010099,GO:0010468,GO:0010556,GO:0010557,GO:0010604,GO:0019219,GO:0019222,GO:0030154,GO:0031323,GO:0031325,GO:0031326,GO:0031328,GO:0032501,GO:0032502,GO:0040034,GO:0042127,GO:…	binding, transcription regulator activity, developmental process, multicellular organismal process, response to stimulus, regulation of biological process, biological regulation, positive regulation of biological process, negative regulation of biological process, cellular process, metabolic process, cell proliferation	molecular function, biological process
CsTCP2	Cs2g15820.1	GO:0003674,GO:0003700,GO:0006355,GO:0007275,GO:0008150,GO:0009653,GO:0009889,GO:0009965,GO:0009987,GO:0010016,GO:0010468,GO:0010556,GO:0019219,GO:0019222,GO:0030154,GO:0031323,GO:0031326,GO:0032501,GO:0032502,GO:0040034,GO:0045962,GO:0048366,GO:0048367,GO:0048731,GO:0048827,GO:0048856,GO:0048869,GO:0050789,GO:0050793,GO:0050794,GO:0051171,GO:0051252,GO:0060255,GO:0065007,GO:0080090,GO:0099402,GO:…	transcription regulator activity, developmental process, multicellular organismal process, regulation of biological process, biological regulation, cellular process, metabolic process	molecular function, biological process
CsTCP3	Cs2g25640.1	GO:0000976,GO:0000987,GO:0001067,GO:0003674,GO:0003676,GO:0003677,GO:0003690,GO:0003700,GO:0005488,GO:0005575,GO:0005622,GO:0005623,GO:0005634,GO:0006355,GO:0008150,GO:0009653,GO:0009889,GO:0010468,GO:0010556,GO:0019219,GO:0019222,GO:0031323,GO:0031326,GO:0032502,GO:0043226,GO:0043227,GO:0043229,GO:0043231,GO:0043565,GO:0044212,GO:0044424,GO:0044464,GO:0048856,GO:0050789,GO:0050794,GO:0051171,GO:…	binding, transcription regulator activity, cell, cell part, organelle, developmental process, regulation of biological process, biological regulation, cellular process, metabolic process	molecular function, cellular component, biological process
CsTCP4	Cs3g22260.1	GO:0003674,GO:0003700,GO:0005575,GO:0005622,GO:0005623,GO:0005634,GO:0006355,GO:0008150,GO:0009889,GO:0010468,GO:0010556,GO:0019219,GO:0019222,GO:0031323,GO:0031326,GO:0040034,GO:0043226,GO:0043227,GO:0043229,GO:0043231,GO:0044424,GO:0044464,GO:0048506,GO:0048509,GO:0048510,GO:0050789,GO:0050793,GO:0050794,GO:0051171,GO:0051252,GO:0060255,GO:0065007,GO:0080090,GO:0140110,GO:1903506,GO:2000112,GO:…	transcription regulator activity, cell, cell part, organelle, developmental process, regulation of biological process, biological regulation, cellular process, metabolic process	molecular function, cellular component, biological process
CsTCP5	Cs5g03980.1	GO:0000003,GO:0001101,GO:0003006,GO:0003674,GO:0003700,GO:0005575,GO:0005622,GO:0005623,GO:0005634,GO:0006355,GO:0007275,GO:0008150,GO:0008283,GO:0009719,GO:0009725,GO:0009735,GO:0009737,GO:0009739,GO:0009791,GO:0009889,GO:0010029,GO:0010033,GO:0010229,GO:0010468,GO:0010556,GO:0019219,GO:0019222,GO:0022414,GO:0031323,GO:0031326,GO:0031347,GO:0032501,GO:0032502,GO:0033993,GO:0042221,GO:0043226,GO:…	transcription regulator activity, cell, cell part, organelle, developmental process, multicellular organismal process, reproductive process, reproduction, response to stimulus, regulation of biological process, biological regulation, cellular process, metabolic process, cell proliferation	molecular function, cellular component, biological process
CsTCP6	Cs5g10130.1		transcription regulator activity, regulation of biological process, biological regulation, cellular process, metabolic process	molecular function, biological process
CsTCP7	Cs5g12070.1		transcription regulator activity, regulation of biological process, biological regulation, cellular process, metabolic process	molecular function, biological process
CsTCP8	Cs6g18940.1	GO:0000003,GO:0003006,GO:0003674,GO:0003676,GO:0003677,GO:0003700,GO:0005488,GO:0006355,GO:0007275,GO:0008150,GO:0009791,GO:0009889,GO:0009908,GO:0010468,GO:0010556,GO:0019219,GO:0019222,GO:0022414,GO:0031323,GO:0031326,GO:0032501,GO:0032502,GO:0048367,GO:0048608,GO:0048731,GO:0048856,GO:0050789,GO:0050794,GO:0051171,GO:0051252,GO:0060255,GO:0061458,GO:0065007,GO:0080090,GO:0090567,GO:0097159,GO:…	binding, transcription regulator activity, developmental process, multicellular organismal process, reproductive process, reproduction, regulation of biological process, biological regulation, cellular process, metabolic process	molecular function, biological process
CsTCP9	Cs6g22270.1		transcription regulator activity, regulation of biological process, biological regulation, cellular process, metabolic process	molecular function, biological process
CsTCP10	Cs7g03980.1		transcription regulator activity, regulation of biological process, biological regulation, cellular process, metabolic process	molecular function, biological process
CsTCP11	Cs7g11120.1		transcription regulator activity, regulation of biological process, biological regulation, cellular process, metabolic process	molecular function, biological process
CsTCP12	Cs7g12770.1		transcription regulator activity, regulation of biological process, biological regulation, cellular process, metabolic process	molecular function, biological process
CsTCP13	Cs7g25460.1	GO:0000003,GO:0003006,GO:0003674,GO:0003676,GO:0003677,GO:0003700,GO:0005488,GO:0006355,GO:0007275,GO:0008150,GO:0009653,GO:0009719,GO:0009725,GO:0009733,GO:0009790,GO:0009791,GO:0009793,GO:0009889,GO:0009965,GO:0009987,GO:0010016,GO:0010033,GO:0010154,GO:0010468,GO:0010556,GO:0019219,GO:0019222,GO:0022414,GO:0030154,GO:0031323,GO:0031326,GO:0032501,GO:0032502,GO:0040034,GO:0042221,GO:0045962,GO:…	binding, transcription regulator activity, developmental process, multicellular organismal process, reproductive process, reproduction, response to stimulus, regulation of biological process, biological regulation, cellular process, metabolic process	molecular function, biological process
CsTCP14	Cs7g26250.1	GO:0001763,GO:0003674,GO:0003700,GO:0005575,GO:0005622,GO:0005623,GO:0005634,GO:0006355,GO:0007275,GO:0008150,GO:0009653,GO:0009889,GO:0010016,GO:0010223,GO:0010346,GO:0010468,GO:0010556,GO:0019219,GO:0019222,GO:0022603,GO:0031323,GO:0031326,GO:0032501,GO:0032502,GO:0043226,GO:0043227,GO:0043229,GO:0043231,GO:0044424,GO:0044464,GO:0048367,GO:0048646,GO:0048731,GO:0048831,GO:0048856,GO:0050789,GO:…	transcription regulator activity, cell, cell part, organelle, developmental process, multicellular organismal process, regulation of biological process, biological regulation, cellular process, metabolic process	molecular function, cellular component, biological process
CsTCP15	Cs8g16060.1		transcription regulator activity, regulation of biological process, biological regulation, cellular process, metabolic process	molecular function, biological process
CsTCP16	Cs8g16080.1		transcription regulator activity, regulation of biological process, biological regulation, cellular process, metabolic process	molecular function, biological process
CsTCP17	Cs9g12640.1	GO:0000003,GO:0003006,GO:0003674,GO:0003676,GO:0003677,GO:0003700,GO:0005488,GO:0006355,GO:0007275,GO:0008150,GO:0009791,GO:0009889,GO:0009908,GO:0010468,GO:0010556,GO:0019219,GO:0019222,GO:0022414,GO:0031323,GO:0031326,GO:0032501,GO:0032502,GO:0048367,GO:0048608,GO:0048731,GO:0048856,GO:0050789,GO:0050794,GO:0051171,GO:0051252,GO:0060255,GO:0061458,GO:0065007,GO:0080090,GO:0090567,GO:0097159,GO:…	binding, transcription regulator activity, developmental process, multicellular organismal process, reproductive process, reproduction, regulation of biological process, biological regulation, cellular process, metabolic process	molecular function, biological process
CsTCP18	Cs9g16600.1	GO:0003674,GO:0003700,GO:0006355,GO:0008150,GO:0009889,GO:0010468,GO:0010556,GO:0019219,GO:0019222,GO:0031323,GO:0031326,GO:0031347,GO:0048583,GO:0050789,GO:0050794,GO:0051171,GO:0051252,GO:0060255,GO:0065007,GO:0080090,GO:0080134,GO:0140110,GO:1903506,GO:2000112,GO:2001141	transcription regulator activity, response to stimulus, regulation of biological process, biological regulation, cellular process, metabolic process	molecular function, biological process
CsTCP19	orange1.1t02428.1	GO:0003674,GO:0003700,GO:0006355,GO:0007623,GO:0008150,GO:0009889,GO:0010468,GO:0010556,GO:0019219,GO:0019222,GO:0031323,GO:0031326,GO:0048511,GO:0050789,GO:0050794,GO:0051171,GO:0051252,GO:0060255,GO:0065007,GO:0080090,GO:0140110,GO:1903506,GO:2000112,GO:2001141	transcription regulator activity, regulation of biological process, biological regulation, cellular process, metabolic process, rhythmic process	molecular function, biological process
CsTCP20	orange1.1t03896.1	GO:0000976,GO:0000977,GO:0000978,GO:0000987,GO:0001012,GO:0001067,GO:0003674,GO:0003676,GO:0003677,GO:0003690,GO:0003700,GO:0005488,GO:0006355,GO:0008150,GO:0009889,GO:0010468,GO:0010556,GO:0019219,GO:0019222,GO:0031323,GO:0031326,GO:0043565,GO:0044212,GO:0050789,GO:0050794,GO:0051171,GO:0051252,GO:0060255,GO:0065007,GO:0080090,GO:0097159,GO:0140110,GO:1901363,GO:1903506,GO:1990837,GO:2000112,GO:…	binding, transcription regulator activity, regulation of biological process, biological regulation, cellular process, metabolic process	molecular function, biological process
