# Supplementary material for: Genome-wide analysis of citrus TCP transcription factors and their responses to abiotic stresses
Source: BMC Plant Biol. 2022 Jul 6;22:325. doi: 10.1186/s12870-022-03709-3 (PMC9258177; doi:10.1186/s12870-022-03709-3)
Supplement: Supplementary file 6 — Additional file 6: Table S4. List of accession IDs or numbers of all sequences used in this study. [file 12870_2022_3709_MOESM6_ESM.xlsx]

## Sheet: Sheet1
Table S4 List of accession IDs or numbers of all sequences used in this study
Species	Gene name	Accession number	Database source or reference
Citrus sinensis	CsTCP1	Cs2g08080.1	Citrus Pan-genome to Breeding Database (http://citrus.hzau.edu.cn/)
	CsTCP2	Cs2g15820.1	Citrus Pan-genome to Breeding Database (http://citrus.hzau.edu.cn/)
	CsTCP3	Cs2g25640.1	Citrus Pan-genome to Breeding Database (http://citrus.hzau.edu.cn/)
	CsTCP4	Cs3g22260.1	Citrus Pan-genome to Breeding Database (http://citrus.hzau.edu.cn/)
	CsTCP5	Cs5g03980.1	Citrus Pan-genome to Breeding Database (http://citrus.hzau.edu.cn/)
	CsTCP6	Cs5g10130.1	Citrus Pan-genome to Breeding Database (http://citrus.hzau.edu.cn/)
	CsTCP7	Cs5g12070.1	Citrus Pan-genome to Breeding Database (http://citrus.hzau.edu.cn/)
	CsTCP8	Cs6g18940.1	Citrus Pan-genome to Breeding Database (http://citrus.hzau.edu.cn/)
	CsTCP9	Cs6g22270.1	Citrus Pan-genome to Breeding Database (http://citrus.hzau.edu.cn/)
	CsTCP10	Cs7g03980.1	Citrus Pan-genome to Breeding Database (http://citrus.hzau.edu.cn/)
	CsTCP11	Cs7g11120.1	Citrus Pan-genome to Breeding Database (http://citrus.hzau.edu.cn/)
	CsTCP12	Cs7g12770.1	Citrus Pan-genome to Breeding Database (http://citrus.hzau.edu.cn/)
	CsTCP13	Cs7g25460.1	Citrus Pan-genome to Breeding Database (http://citrus.hzau.edu.cn/)
	CsTCP14	Cs7g26250.1	Citrus Pan-genome to Breeding Database (http://citrus.hzau.edu.cn/)
	CsTCP15	Cs8g16060.1	Citrus Pan-genome to Breeding Database (http://citrus.hzau.edu.cn/)
	CsTCP16	Cs8g16080.1	Citrus Pan-genome to Breeding Database (http://citrus.hzau.edu.cn/)
	CsTCP17	Cs9g12640.1	Citrus Pan-genome to Breeding Database (http://citrus.hzau.edu.cn/)
	CsTCP18	Cs9g16600.1	Citrus Pan-genome to Breeding Database (http://citrus.hzau.edu.cn/)
	CsTCP19	orange1.1t02428.1	Citrus Pan-genome to Breeding Database (http://citrus.hzau.edu.cn/)
	CsTCP20	orange1.1t03896.1	Citrus Pan-genome to Breeding Database (http://citrus.hzau.edu.cn/)
	CsActin	Cs1g05000.1	Citrus Pan-genome to Breeding Database (http://citrus.hzau.edu.cn/)
Arabidopsis thaliana	AtTCP1	AT1G67260.1	The Arabidopsis Information Resource (https://www.arabidopsis.org/)
	AtTCP2	AT4G18390.1	The Arabidopsis Information Resource (https://www.arabidopsis.org/)
	AtTCP3	AT1G53230.1	The Arabidopsis Information Resource (https://www.arabidopsis.org/)
	AtTCP4	AT3G15030.1	The Arabidopsis Information Resource (https://www.arabidopsis.org/)
	AtTCP5	AT5G60970.1	The Arabidopsis Information Resource (https://www.arabidopsis.org/)
	AtTCP6	AT5G41030.1	The Arabidopsis Information Resource (https://www.arabidopsis.org/)
	AtTCP7	AT5G23280.1	The Arabidopsis Information Resource (https://www.arabidopsis.org/)
	AtTCP8	AT1G58100.1	The Arabidopsis Information Resource (https://www.arabidopsis.org/)
	AtTCP9	AT2G45680.1	The Arabidopsis Information Resource (https://www.arabidopsis.org/)
	AtTCP10	AT2G31070.1	The Arabidopsis Information Resource (https://www.arabidopsis.org/)
	AtTCP11	AT2G37000.1	The Arabidopsis Information Resource (https://www.arabidopsis.org/)
	AtTCP12	AT1G68800.1	The Arabidopsis Information Resource (https://www.arabidopsis.org/)
	AtTCP13	AT3G02150.2	The Arabidopsis Information Resource (https://www.arabidopsis.org/)
	AtTCP14	AT3G47620.1	The Arabidopsis Information Resource (https://www.arabidopsis.org/)
	AtTCP15	AT1G69690.1	The Arabidopsis Information Resource (https://www.arabidopsis.org/)
	AtTCP16	AT3G45150.1	The Arabidopsis Information Resource (https://www.arabidopsis.org/)
	AtTCP17	AT5G08070.1	The Arabidopsis Information Resource (https://www.arabidopsis.org/)
	AtTCP18	AT3G18550.1	The Arabidopsis Information Resource (https://www.arabidopsis.org/)
	AtTCP19	AT5G51910.1	The Arabidopsis Information Resource (https://www.arabidopsis.org/)
	AtTCP20	AT3G27010.1	The Arabidopsis Information Resource (https://www.arabidopsis.org/)
	AtTCP21	AT5G08330.1	The Arabidopsis Information Resource (https://www.arabidopsis.org/)
	AtTCP22	AT1G72010.1	The Arabidopsis Information Resource (https://www.arabidopsis.org/)
	AtTCP23	AT1G35560.1	The Arabidopsis Information Resource (https://www.arabidopsis.org/)
	AtTCP24	AT1G30210.1	The Arabidopsis Information Resource (https://www.arabidopsis.org/)
Solanum lycopersicum	SlTCP1	Solyc02g077250.2	Solanum lycopersicum ITAG2.4 of Phytozome genome database (https://phytozome-next.jgi.doe.gov/), Parapunova et al. 2014 (Reference 32)
	SlTCP2	Solyc07g062680.1	Solanum lycopersicum ITAG2.4 of Phytozome genome database (https://phytozome-next.jgi.doe.gov/), Parapunova et al. 2014 (Reference 32)
	SlTCP3	Solyc12g014140.1	Solanum lycopersicum ITAG2.4 of Phytozome genome database (https://phytozome-next.jgi.doe.gov/), Parapunova et al. 2014 (Reference 32)
	SlTCP4	Solyc03g115010.1	Solanum lycopersicum ITAG2.4 of Phytozome genome database (https://phytozome-next.jgi.doe.gov/), Parapunova et al. 2014 (Reference 32)
	SlTCP5	Solyc02g089020.1	Solanum lycopersicum ITAG2.4 of Phytozome genome database (https://phytozome-next.jgi.doe.gov/), Parapunova et al. 2014 (Reference 32)
	SlTCP6	Solyc06g069460.1	Solanum lycopersicum ITAG2.4 of Phytozome genome database (https://phytozome-next.jgi.doe.gov/), Parapunova et al. 2014 (Reference 32)
	SlTCP7	Solyc02g089830.1	Solanum lycopersicum ITAG2.4 of Phytozome genome database (https://phytozome-next.jgi.doe.gov/), Parapunova et al. 2014 (Reference 32)
	SlTCP8	Solyc06g069240.1	Solanum lycopersicum ITAG2.4 of Phytozome genome database (https://phytozome-next.jgi.doe.gov/), Parapunova et al. 2014 (Reference 32)
	SlTCP9	Solyc03g119770.2	Solanum lycopersicum ITAG2.4 of Phytozome genome database (https://phytozome-next.jgi.doe.gov/), Parapunova et al. 2014 (Reference 32)
	SlTCP10	Solyc07g053410.2	Solanum lycopersicum ITAG2.4 of Phytozome genome database (https://phytozome-next.jgi.doe.gov/), Parapunova et al. 2014 (Reference 32)
	SlTCP11	Solyc01g103780.2	Solanum lycopersicum ITAG2.4 of Phytozome genome database (https://phytozome-next.jgi.doe.gov/), Parapunova et al. 2014 (Reference 32)
	SlTCP12	Solyc11g020670.1	Solanum lycopersicum ITAG2.4 of Phytozome genome database (https://phytozome-next.jgi.doe.gov/), Parapunova et al. 2014 (Reference 32)
	SlTCP13	Solyc06g065190.1	Solanum lycopersicum ITAG2.4 of Phytozome genome database (https://phytozome-next.jgi.doe.gov/), Parapunova et al. 2014 (Reference 32)
	SlTCP14	Solyc04g009180.1	Solanum lycopersicum ITAG2.4 of Phytozome genome database (https://phytozome-next.jgi.doe.gov/), Parapunova et al. 2014 (Reference 32)
	SlTCP15	Solyc01g008230.2	Solanum lycopersicum ITAG2.4 of Phytozome genome database (https://phytozome-next.jgi.doe.gov/), Parapunova et al. 2014 (Reference 32)
	SlTCP16	Solyc03g116320.2	Solanum lycopersicum ITAG2.4 of Phytozome genome database (https://phytozome-next.jgi.doe.gov/), Parapunova et al. 2014 (Reference 32)
	SlTCP17	Solyc06g070900.2	Solanum lycopersicum ITAG2.4 of Phytozome genome database (https://phytozome-next.jgi.doe.gov/), Parapunova et al. 2014 (Reference 32)
	SlTCP18	Solyc02g068200.1	Solanum lycopersicum ITAG2.4 of Phytozome genome database (https://phytozome-next.jgi.doe.gov/), Parapunova et al. 2014 (Reference 32)
	SlTCP19	Solyc09g008030.1	Solanum lycopersicum ITAG2.4 of Phytozome genome database (https://phytozome-next.jgi.doe.gov/), Parapunova et al. 2014 (Reference 32)
	SlTCP20	Solyc08g080150.1	Solanum lycopersicum ITAG2.4 of Phytozome genome database (https://phytozome-next.jgi.doe.gov/), Parapunova et al. 2014 (Reference 32)
	SlTCP21	Solyc03g006800.1	Solanum lycopersicum ITAG2.4 of Phytozome genome database (https://phytozome-next.jgi.doe.gov/), Parapunova et al. 2014 (Reference 32)
	SlTCP22	Solyc04g006980.1	Solanum lycopersicum ITAG2.4 of Phytozome genome database (https://phytozome-next.jgi.doe.gov/), Parapunova et al. 2014 (Reference 32)
	SlTCP23	Solyc05g007420.1	Solanum lycopersicum ITAG2.4 of Phytozome genome database (https://phytozome-next.jgi.doe.gov/), Parapunova et al. 2014 (Reference 32)
	SlTCP24	Solyc08g048390.1	Solanum lycopersicum ITAG2.4 of Phytozome genome database (https://phytozome-next.jgi.doe.gov/), Parapunova et al. 2014 (Reference 32)
	SlTCP25	Solyc05g009900.1	Solanum lycopersicum ITAG2.4 of Phytozome genome database (https://phytozome-next.jgi.doe.gov/), Parapunova et al. 2014 (Reference 32)
	SlTCP26	Solyc03g045030.1	Solanum lycopersicum ITAG2.4 of Phytozome genome database (https://phytozome-next.jgi.doe.gov/), Parapunova et al. 2014 (Reference 32)
	SlTCP27	Solyc02g094290.1	Solanum lycopersicum ITAG2.4 of Phytozome genome database (https://phytozome-next.jgi.doe.gov/), Parapunova et al. 2014 (Reference 32)
	SlTCP28	Solyc02g065800.1	Solanum lycopersicum ITAG2.4 of Phytozome genome database (https://phytozome-next.jgi.doe.gov/), Parapunova et al. 2014 (Reference 32)
	SlTCP29	Solyc08g048370.2	Solanum lycopersicum ITAG2.4 of Phytozome genome database (https://phytozome-next.jgi.doe.gov/), Parapunova et al. 2014 (Reference 32)
	SlTCP30	Solyc10g008780.1	Solanum lycopersicum ITAG2.4 of Phytozome genome database (https://phytozome-next.jgi.doe.gov/), Parapunova et al. 2014 (Reference 32)
